# Supplementary material for: Blood Metabolomics May Discriminate a Sub-Group of Patients with First Demyelinating Episode in the Context of RRMS with Increased Disability and MRI Characteristics Indicative of Poor Prognosis
Source: Int J Mol Sci. 2022 Nov 23;23(23):14578. doi: 10.3390/ijms232314578 (PMC9735785; doi:10.3390/ijms232314578)
Supplement: Supplementary file 1 [file ijms-23-14578-s001.zip]

Archive with 1 entries (1 files):
- ijms-1973033-supplementary.pdf
